# Supplementary material for: Aluminosilicate-Supported Catalysts for the Synthesis of Cyclic Carbonates by Reaction of CO2 with the Corresponding Epoxides
Source: Molecules. 2022 Dec 14;27(24):8883. doi: 10.3390/molecules27248883 (PMC9782148; doi:10.3390/molecules27248883)
Supplement: Supplementary file 1 [file molecules-27-08883-s001.zip]

Archive with 1 entries (1 files):
- molecules-2029542-SI.pdf
